# Supplementary material for: Branched Chain Amino Acids Are Associated with Physical Performance in Patients with End-Stage Liver Disease
Source: Biomolecules. 2023 May 12;13(5):824. doi: 10.3390/biom13050824 (PMC10216657; doi:10.3390/biom13050824)
Supplement: Supplementary file 1 [file biomolecules-13-00824-s001.zip]

Archive with 1 entries (1 files):
- biomolecules-2318055-supplementary.pdf
